# Supplementary material for: Hospital Intervention to Reduce Overweight with Educational Reinforcement after Discharge: A Multicenter Randomized Clinical Trial
Source: Nutrients. 2022 Jun 16;14(12):2499. doi: 10.3390/nu14122499 (PMC9227976; doi:10.3390/nu14122499)
Supplement: Supplementary file 1 [file nutrients-14-02499-s001.zip]

Archive with 4 entries (3 files):
- nutrients-1733912-supplementary/
- nutrients-1733912-supplementary/Supplementary File 1 General Recommendations (control group).docx
- nutrients-1733912-supplementary/Supplementary File 2 Intervention.pdf
- nutrients-1733912-supplementary/Supplementary Table S1.doc
